# Supplementary material for: Cerebellar contribution to emotion regulation and its association with medial frontal GABA level
Source: Soc Cogn Affect Neurosci. 2024 Dec 2;20(1):nsae091. doi: 10.1093/scan/nsae091 (PMC11776713; doi:10.1093/scan/nsae091)
Supplement: nsae091_Supp [file nsae091_supp.zip]

Archive with 7 entries (7 files):
- nsae091_Supp/scan-23-219-File008.docx
- nsae091_Supp/scan-23-219-File009.docx
- nsae091_Supp/scan-23-219-File010.docx
- nsae091_Supp/scan-23-219-File011.docx
- nsae091_Supp/scan-23-219-File012.tif
- nsae091_Supp/scan-23-219-File013.tif
- nsae091_Supp/scan-23-219-File014.tif
